# Supplementary material for: Inhibitory Potential of Quercetin Derivatives Isolated from the Aerial Parts of Siegesbeckia pubescens Makino against Bacterial Neuraminidase
Source: Molecules. 2023 Jul 12;28(14):5365. doi: 10.3390/molecules28145365 (PMC10386613; doi:10.3390/molecules28145365)
Supplement: Supplementary file 1 [file molecules-28-05365-s001.zip]

Archive with 1 entries (1 files):
- molecules-2466268-supplementary.pdf
